# Supplementary material for: Multiomics Signature Reveals Network Regulatory Mechanisms in a CRC Continuum
Source: Int J Mol Sci. 2025 Jul 23;26(15):7077. doi: 10.3390/ijms26157077 (PMC12346659; doi:10.3390/ijms26157077)
Supplement: Supplementary file 1 [file ijms-26-07077-s001.zip]

Archive with 2 entries (2 files):
- Higareda-Almaraz et al_Table_S1_Samples.xlsx
- Higareda-Almaraz et al_Table_S2_Data quality metrics.xlsx
