# Supplementary material for: Multiomics Signature Reveals Network Regulatory Mechanisms in a CRC Continuum
Source: Int J Mol Sci. 2025 Jul 23;26(15):7077. doi: 10.3390/ijms26157077 (PMC12346659; doi:10.3390/ijms26157077)
Supplement: Supplementary file 1 [file ijms-26-07077-s001.zip › Higareda-Almaraz et al_Table_S1_Samples.xlsx]

## Sheet: SupplementaryTable_1_Samples
Patient	Sample type	Patient condition	age	gender
T1	Tissue	HGD	75	Male
T2	Tissue	HGD	68	Male
T3	Tissue	HGD	74	Male
T4	Tissue	LGD	67	Female
T5	Tissue	LGD	71	Male
T6	Tissue	LGD	59	Male
T7	Tissue	HGD	53	Male
T8	Tissue	LGD	82	Female
T9	Tissue	HGD	77	Male
T10	Tissue	HGD	65	Male
T11	Tissue	LGD	82	Female
T12	Tissue	LGD	76	Female
T13	Tissue	HGD	67	Male
T14	Tissue	HGD	57	Male
T15	Tissue	HGD	67	Female
P1	Plasma	LGD	65	Male
P2	Plasma	LGD	62	Female
P3	Plasma	LGD	72	Male
P4	Plasma	HGD	70	Male
P5	Plasma	LGD	74	Female
P6	Plasma	LGD	52	Male
P7	Plasma	LGD	63	Female
P8	Plasma	LGD	67	Female
P9	Plasma	LGD	68	Female
P10	Plasma	LGD	67	Female
P11	Plasma	LGD	59	Female
P12	Plasma	HGD	51	Male
P13	Plasma	LGD	68	Female
P14	Plasma	LGD	70	Female
P15	Plasma	LGD	60	Male
P16	Plasma	LGD	55	Female
P17	Plasma	LGD	56	Male
P18	Plasma	LGD	63	Male
P19	Plasma	LGD	65	Male
P20	Plasma	LGD	62	Female
P21	Plasma	HGD	73	Male
P22	Plasma	LGD	59	Male
P23	Plasma	LGD	54	Male
P24	Plasma	HGD	58	Female
P25	Plasma	LGD	51	Female
P26	Plasma	LGD	57	Male
P27	Plasma	LGD	72	Female
P28	Plasma	LGD	53	Female
P29	Plasma	LGD	62	Male
P30	Plasma	LGD	60	Male
PC1	Plasma	Healthy	53	Female
PC2	Plasma	Healthy	58	Female
PC3	Plasma	Healthy	70	Female
PC4	Plasma	Healthy	67	Male
PC5	Plasma	Healthy	73	Male
PC6	Plasma	Healthy	73	Male
PC7	Plasma	Healthy	73	Male
PC8	Plasma	Healthy	64	Female
PC9	Plasma	Healthy	69	Male
PC10	Plasma	Healthy	76	Female
BC1	BC-control	Healthy	30	Female
BC2	BC-control	Healthy	84	Female
BC3	BC-control	Healthy	61	Female
BC4	BC-control	Healthy	68	Female
BC5	BC-control	Healthy	76	Female
BC6	BC-control	Healthy	48	Female
BC7	BC-control	Healthy	56	Female
BC8	BC-control	Healthy	60	Female
BC9	BC-control	Healthy	55	Female
BC10	BC-control	Healthy	49	Female
BC11	BC-control	Healthy	40	Male
BC12	BC-control	Healthy	69	Male
BC13	BC-control	Healthy	77	Male
BC14	BC-control	Healthy	57	Male
BC15	BC-control	Healthy	57	Male
BC16	BC-control	Healthy	57	Male
BC17	BC-control	Healthy	73	Male
BC18	BC-control	Healthy	52	Male
