# Supplementary material for: Multiomics Signature Reveals Network Regulatory Mechanisms in a CRC Continuum
Source: Int J Mol Sci. 2025 Jul 23;26(15):7077. doi: 10.3390/ijms26157077 (PMC12346659; doi:10.3390/ijms26157077)
Supplement: Supplementary file 1 [file ijms-26-07077-s001.zip › Higareda-Almaraz et al_Table_S2_Data quality metrics.xlsx]

## Sheet: SupplementaryTable_2_Data quali
Patient	GC (%)	Sequence Length	Total Reads (R1 + R2) Million	Unique Reads	Duplicate Reads	Duplicates (%)	Average Phred Score	Average depth
T1	23	150	884.082	738190485	145891601	16.51	35.03	25.57
T2	23	150	880.35	734984872	145364910	16.51	34.98	25.15
T3	23	150	872.899	738438380	134460958	15.41	35.04	25.68
T4	23	150	831	705555120	125445134	15.1	34.98	25.08
T5	23	150	868.582	728686480	139895458	16.11	34.98	25.17
T6	23	150	804.795	680490456	124304048	15.45	34.92	23.66
T7	23	150	797.038	686307864	110730360	13.9	35.02	24.36
T8	23	150	877.25	741290013	135960363	15.5	35.08	26.7
T9	23	150	863.8	729246177	134553405	15.58	35.06	25.35
T10	23	150	845.748	714483754	131264054	15.52	34.96	23.6
T11	23	150	761.388	652571293	108816633	14.29	34.89	21.85
T12	23	150	888.673	741457060	147215572	16.57	35.07	25.06
T13	22	150	310.478	266375026	44103364	14.21	34.85	9.79
T14	23	150	952.218	790794906	161423440	16.95	35	26.4
T15	23	150	853.312	722307180	131004958	15.35	35.01	24.2
P1	22	150	828.069	637017590	191051562	23.08	35.17	23.36
P2	22	150	852.128	642500309	209628179	24.6	35.16	23.2
P3	21.5	150	991.479	741071753	250407013	25.26	35.05	25.73
P4	22	150	826.351	633500484	192850282	23.34	35.22	23.2
P5	21	150	854.39	658969941	195419837	22.87	35.17	23.15
P6	22	150	905.823	685237162	220586212	24.36	35.09	24.91
P7	22	150	749.427	586745696	162681630	21.71	35.13	20.78
P8	22	150	848.128	654787188	193340798	22.8	35.15	24.06
P9	21	150	992.488	739005461	253482963	25.54	35.33	27.68
P10	22	150	760.345	603577910	156767220	20.62	35.22	22.18
P11	23	150	755.856	588848121	167007683	22.1	35.32	22.6
P12	22	150	838.96	644548320	194412106	23.17	35.06	22.23
P13	23	150	709.47	556750290	152719912	21.53	35.33	21.38
P14	23	150	853.94	646896074	207043444	24.25	35.32	24.65
P15	22	150	998.328	747356860	250970920	25.14	35.17	26.92
P16	22	150	754.963	586869364	168093236	22.27	35.38	22.55
P17	23	150	838.342	638562106	199779626	23.83	35.31	24.37
P18	23	150	760.799	587969441	172830057	22.72	35.13	21.87
P19	22	150	845.036	638755937	206280259	24.41	35.35	24.14
P20	22	150	872.593	665353972	207238798	23.75	35.25	25.32
P21	21	150	272.799	237044523	35754677	13.11	35.03	8.97
P22	22	150	970.21	709703130	260506966	26.85	35.17	26.27
P23	22	150	1041.73	754245134	287482856	27.6	35.09	26.96
P24	22	150	883.47	694111391	189358407	21.43	35.23	23.84
P25	21	150	823.464	658488975	164975391	20.04	35.21	23.26
P26	21.5	150	640.674	527244182	113429612	17.71	35.42	19.36
P27	22	150	809.822	618295243	191526887	23.66	35.29	22.97
P28	22	150	929.625	691551682	238073016	25.61	35.16	25.58
P29	22	150	794.855	609298883	185555813	23.34	35.36	23.21
P30	22	150	769.115	597364289	171750293	22.34	35.33	22.78
PC1	22	150	1009.81	780070578	229742184	22.75	35.55	29.58
PC2	22	150	935.392	723078174	212313728	22.7	35.54	26.62
PC3	22	150	884.316	703950542	180365652	20.4	35.6	31.98
PC4	22.5	150	1087.73	856591780	231134606	21.25	35.62	28.85
PC5	22	150	967.797	773495171	194301573	20.08	35.58	26.3
PC6	22	150	889.272	706633382	182638514	20.54	35.63	23.83
PC7	23	150	791.773	636459033	155314263	19.62	35.63	17.55
PC8	22	150	1028.02	817286549	210736713	20.5	35.53	28.5
PC9	22	150	965.517	763814602	201702112	20.89	35.61	25.34
PC10	22	150	827.308	669123844	158183756	19.12	35.63	27.51
BC1	23	150	770.748	617145979	153601795	19.93	35.87	19.7
BC2	23	150	693.605	556123942	137481416	19.82	35.83	19.86
BC3	23	150	717.844	580645698	137198158	19.11	35.73	20.78
BC4	23	150	812.182	659116432	153065808	18.85	35.7	23.52
BC5	23	150	770.556	628588354	141967384	18.42	35.75	22.59
BC6	23	150	796.851	638349858	158500872	19.89	35.82	22.82
BC7	23	150	880.404	699492703	180911773	20.55	35.73	24.91
BC8	23	150	745.412	602971103	142441257	19.11	35.81	21.45
BC9	23	150	761.065	608182818	152882366	20.09	35.82	21.32
BC10	23	150	776.588	626632179	149955833	19.31	35.79	22.07
BC11	23	150	799.783	630879781	168902807	21.12	35.83	22.07
BC12	23	150	783.298	622446803	160851115	20.54	35.81	21.75
BC13	22.5	150	749.357	605295149	144062269	19.22	35.81	21.67
BC14	23	150	801.741	635092171	166648655	20.79	35.78	22.32
BC15	22.5	150	769.53	609460182	160069362	20.8	35.9	21.54
BC16	23	150	839.895	678418260	161477208	19.23	35.74	24.06
BC17	23	150	773.205	622729040	150476254	19.46	35.82	22.01
BC18	23	150	816.69	646752512	169937922	20.81	35.85	22.73
